# Supplementary material for: TM6SF2-rs58542926 Genetic Variant Modifies the Protective Effect of a “Prudent” Dietary Pattern on Serum Triglyceride Levels
Source: Nutrients. 2023 Feb 23;15(5):1112. doi: 10.3390/nu15051112 (PMC10005630; doi:10.3390/nu15051112)
Supplement: Supplementary file 1 [file nutrients-15-01112-s001.zip]

Archive with 1 entries (1 files):
- nutrients-2216618-supplementary.pdf
